# Supplementary material for: Low Sodium Intake, Low Protein Intake, and Excess Mortality in an Older Dutch General Population Cohort: Findings in the Prospective Lifelines-MINUTHE Study
Source: Nutrients. 2023 Jan 13;15(2):428. doi: 10.3390/nu15020428 (PMC9865839; doi:10.3390/nu15020428)
Supplement: Supplementary file 1 [file nutrients-15-00428-s001.zip]

Archive with 1 entries (1 files):
- nutrients-2100624-supplementary.pdf
